# Supplementary material for: Phenotypic Refinement of ESAM ‐Related Tight‐Junctionopathy: Novel Genetic and Ocular Findings and Literature Review
Source: Mol Genet Genomic Med. 2026 Jun 9;14(6):e70245. doi: 10.1002/mgg3.70245 (PMC13249801; doi:10.1002/mgg3.70245)
Supplement: Supplementary file 1 — Table S1: Demographic, genetic, and clinical findings in individuals carrying homozygous ESAM variants. [file MGG3-14-e70245-s001.xlsx]

## Sheet: Foglio1
	TableS1. Demographical, genetic, and clinical findings in 19 individuals carrying homozygous ESAM variants
	Study	Geographic origin	Sex	Age of onset	Current age (range)	ESAM variant (NM_138961.3)	Zygosity	Ocular manifestations								Neurological findings						Neuroimaging findings				Neuro-vascular		Other findings
								Retinal ischemia	Retinal detachment	Retinal vascular tortuosity	Retinal hemorrhage	Optic atrophy	Strabismus	Nystagmus	Other ocular symptoms	Cranial growth defects	GDD / unspecified ID	Delayed speech	Hypotonia	Spasticity	Epilepsy	Dilation of lateral ventricles	Thin corpus callosum	Abnormal myelination	Hydrocephalus	Hemorrhage	Cerebral calcification	Heart	Lungs	Feeding problems
	Lecca et al., 2023 [2]	Turkey (n=6)	M (n=4); F (n=2)	N (n=5)	4Y - 15Y	c.115del, p.(Arg39GlyfsTer33)	Homo	+ (4/13)	+ (1/13)	+ (2/13)	+ (2/13)	-	-	+ (2/13)	+ (Iris coloboma, 1/13)	+ (Mcph, 4/13)	+ (9/13)	+ (9/13)	+ (9/13)	+ (9/13)	+ (9/13)	+ (13/13)	+ (10/13)	+ (7/13)	+ (11/13)	+ (12/13)	+ (8/13)	+ (3/13)	+ (2/13)	+ (2/13)
				A (n=1)	Stillbirth at 31 WOG
		Spain (n=2)	M (n=1); F (n=1)	A	Deceased (5Y 6Mo)	c.287del, p.(Pro96LeufsTer33)	Homo
					4Y
		Algeria (n=2)	M (n=1), unknown (n=1)	A	Deceased (13 Mo)	c.35T>A, p.(Leu12Ter)	Homo
					TOP at 32 WOG
		Israel (n=3)	M (n=2); F (n=1)	A (n=2)	TOP at 32 WOG	c.451+1G>A	Homo
					TOP at 39 WOG
				N (n=1)	3Y
	Alshammari et al., 2024 [3]	Saudi Arabia (n=1)	M	N.A.	5Y	c.344del, p.(Gly115ValfsTer14)	Homo	-	-	-	-	+ (B)	+ (Severe)	-	+ (Absent ERG response)	-	+ (Delayed psychomotor development)	+	-	+	+	N.A.	-	-	-	+ (Chronic, intraventricular)	+ (Hemorrhagic PVL)	-	-	-
	Abdel-Salam et al., 2024 [4]	Egypt (n=4)	F	4Mo	N.A.	c.731-2A>G	Homo	-	-	-	-	-	-	-	-	+ (Macph)	+	+	-	+	+	+	-	+	+	+	+ (PVL)	-	-	-
			M	1 Y	N.A.			-	-	-	-	-	-	-	-	+ (Macph)	+	+	-	+	+	+ (Severe)	-	+	+ (Progressive)	+	+ (PVL)	-	-	-
			M	3Y 6Mo	N.A.			-	-	+	-	-	-	-	+ (POD)	-	+	+	+	+	-	+ (Mild)	-	+	-	-	+ (PVL)	-	-	-
			F	A	N.A.	c.561G>C, p.(Trp187Cys)	Homo	-	-	+	-	-	-	-	+ (POD)	+ (Mcph)	+	+	+	+	+	+	+	+	+	+	+ (PVL)
	Alomari et al., 2026 [5]	Turkey (n=3)	F	6Mo	Deceased at 11 y	c.451+5G>C	Homo	-	-	-	-	-	-	-	-	-	+	N.A.	N.A.	N.A.	+	+	+	N.A.	N.A.	+	+	-	-	N.A.
			M	4Mo	N.A.			-	-	-	-	-	-	-	-	-	+	N.A.	N.A.	N.A.	+	+	+	N.A.	+	+	+	-	-	N.A.
			F	3 Mo	N.A.	c.605T>G, p.(Leu202Ter)	Homo	-	-	-	-	-	-	-	+ B cataracts	+(Mcph)	+	N.A.	N.A.	N.A.	+	+	N.A.	N.A.	N.A.	+	N.A.	-	+ (Respiratory distress)	N.A.
	Current study	Albania (n=1)	M	N	3Y	c.70+1G>T	Homo	+	+ (LE)	+	-	-	+ (Sensory)	+	+ (B optic nerve hypoplasia, hypoplastic left eyeball, spherophakia)	-	+	+	+	+	+	+	+	+	+	+	+	-	+ (Respiratory gurgling)	+
	Total	22	M (n=13), F (n=8), unknown (n=1)	A- 3Y 6Mo	3Y-15Y	10 different variants	22/22 Homo	5/22	2/22	5/22	2/22	1/22	2/22	3/22	6/22	8/22	18/22	15/22	12/22	15/22	17/22	20/22	14/22	12/22	16/22	20/22	16/22	3/22	4/22	3/22
	Legend
	A=Antenatal, B=Bilateral, ERG=Electroretinogram, F=Female, GDD=Global Developmental Delay, Homo=Homozygous, ID=Intellectual Disability, LE=Left Eye, M=Male, Macph=Macrocephaly, Mcph=Microcephaly, Mo=Months, N=Neonatal, N.A.=Not Available, POD=Pale Optic Disc, PVL=Periventricular Leukomalacia, TOP= Termination of pregnancy, WOG=Weeks of gestation, Y=Years
